# Supplementary material for: Sepsis Alert Systems, Mortality, and Adherence in Emergency Departments: A Systematic Review and Meta-Analysis
Source: JAMA Netw Open. 2024 Jul 22;7(7):e2422823. doi: 10.1001/jamanetworkopen.2024.22823 (PMC11265133; doi:10.1001/jamanetworkopen.2024.22823)
Supplement: Supplement 2. — eTable. Details of the Studies Included in Analysis [file jamanetwopen-e2422823-s002.xlsx]

## Sheet: eTable1
eTable. Details of the studies included in analysis
Author	Year	Definition of Time Zero	Criteria for Alert System	Method of Alert Delivery	Type of Alert System	Pre-defined Following Interventions	Definition of death	Definition of ICU admission	Definition of fluid administration	Definition of blood culture	Definition of antibiotics administration	Definition of lactate measurement
Berger T	2010	Time of triage	≥2 SIRS criteria1 + Suspected infection by physician	Alert pop-up presented to ED clinicians	E-Alert	Recommend lactate measurement	In-hospital					Any time
Patocka C	2014	Time of triage	Core temperature < 36°C or > 38°C If Yes, proceed to illness severity checklist (≥3 criteria) 1) Altered mental status 2) HR > 90bpm 3) Oxygen saturation < 90% on room air 4) Hyperglycemia (glucose > 7.7mmol/L in the absence of diabetes) 5) RR > 20bpm 6) Mottled skin	According to the severity: ≥3 Illness severity checklist: placed in monitoring bed, MD and charge nurse notified ≥3 Illness severity checklist and hypotensive: placed in resuscitation room, MD and charge nurse notified, septic workup initiated as soon as possible	Non-E-Alert	Not specified	In-hospital		>500ml of crystalloid			Any time
Hayden GE	2016	Time of admission to the emergency department	Either one of the following: 1) Pre-defined sepsis screen criteria2 2) ≥2 SIRS1 + Suspected infection	Triage nurse received a pop-up notification prompting a direct communication with the physician	E-Alert	1) Insert IV line 2) Draw blood lab work inclkuding lactate, procalcitonin 3) Blood culture 4) Fluid bolus 5) Broad-spectrum antibiotics 6) Assign and page extra health provider	In-hospital	Any time	Any time
Idrees M	2016	Time of triage	Relevant risk factors 1) Immunocompromised 2) Indwelling medical device 3) Recent surgery/invasive procedure 4) History of fever and/or rigors 5) Re-presentation within 48 hours 6) Fall not related to mechanism of injury 7) Neuro: altered LOC, new onset of confusion, neck stiffness, headache 8) Lung: cough, SOB 9) Abdomen: pain, peritonism 10) Skin: cellulitis, wound 11) Urine: dysuria, frequency…	According to the severity: Any risk factor + ≥2 YELLOW criteria: 1) Obtain senior clinical review 2) Look for other causes of deterioration 3) Commence sepsis six on reverse Any RED criteria: 1) Obtain immediate senior clinical review 2) Expedite transfer to resuscitation area or equivalent 3) Commence resuscitation as per sepsis six on reverse	Non-E-Alert	Sepsis Six: 1) Oxygen 2) Blood culture 3) Lactate 4) IV fluids 5) IV antibiotics 6) Monitoring	In-hospital			Before antibiotics	Within 1h
Narayanan N	2016	Time point when the patient met: ≥ 2 SIRS criteria, evidence of end-organ dysfunction, and a suspected or confirmed infection	Two-step criteria 1) ≥ 2 SIRS1 2) ≥ 2 SIRS1 + end-organ dysfunction or fluid nonresponsive hypotension	Pop-up window when the healthcare provider logs into the EMR	E-Alert	1) Draw serum lactate 2) Draw blood culture before administering antibiotics 3) Give broad-spectrum antibiotics within 60 min 4) Initiate a fluid bolus					Within 1h
Arabi YM	2017	Time of admission to the emergency department	≥ 2 SIRS criteria1 AND ≥1 organ dysfunctions3 OR ≥ 2 organ dysfunctions3	E-alert sent to the nursing work-list prompting her/him to contact the treating medical team	E-Alert	1) Blood culture obtained before antibiotics 2) Antibiotics given within 1 hour 3) Lactate measurement 4) IV crystalloid bolus 5) Central line status 6) IVC collapsibility assessment 7) ScvO2 measurement	In-hospital		Any time	Before antibiotics	Within 3h	Within 6h
Rosenqvist M	2017	Time of admission to the emergency department	SBP < 90mmHg OR Venous oxygen saturation< 90% despite oxygen treatment OR RR>30 bpm OR HR>130 bpm OR unconscious AND Fever >38°C OR history of fever	Notified to two physicians (attending ED, and ID physician)	Non-E-Alert	Not specified	28-day	Any time		Any time	Within 1h	Any time
Austrian JS	2018	Time of admission to the emergency department	SIRS advisory alert: ≥2 SIRS1 Sepsis advisory alert: SBP < 90mmHg or Lactate ≥4mg/dL	E-alert presented to nurses and provider (physician, physician assistant, nurse practitioner), requiring response 1) Calling the sepsis alert 2) Another disease-specific alert 3) Already on sepsis protocol 4) No suspected signs of infection	E-Alert	1) Immediate bedside huddle between physician and nurse 2) Order set (comprehensive metabolic panel, lactate, urine and blood cultures, chest X-ray, and ECG).	In-hospital	Any time		Before antibiotics		Within 24h
McDonald CM	2018	Time of triage	Suspective infection or a known risk factor for sepsis (hospitalization within the prior 6 weeks, current chemotherapy, presence of an indwelling catheter or central line) AND + ≥2 SIRS1	Electronic sepsis flag initiated to alert the healthcare team, and appeared on the patient tracking board	E-Alert	Primary RN 1) Apply oxygen to maintain SpO2 ≥ 90% 2) Start two 18-20 gauge IVs and initiate 1L of normal saline over 30-60 minutes. 3) Start sepsis blood work in priority sequence 4) ECG 5) Chest X-ray if appropriate 6) Start vital signs q 1hr and prn Major MD 1) Initiate further investigations and antibiotics 2) If CT scan and/or ultrasound required follow sepsis imaging protocol	In-hospital	Within 24h	Within 24h	Within 24h		Within 24h
Shah T	2018	Time point when the triage nurse obtained the first set of vital signs	≥ 3 of the following considered positive for the sepsis screen Five vital signs: BT, SBP/meanBP, RR, SpO2, PR Dichotomous question: rigors present, suspected infection, altered mental status present	Square icons on electronic track board	E-Alert	Physician evaluated the patient and initiated the sepsis order set if sepsis is suspected	30-day	Any time	Any time	Within 3h	Within 3h
Borrelli G	2019	Time point when the triage nurse obtained the first set of vital signs	≥3 of following during pre-hospital EMS: 1) Respiratory Rate > 20 breaths per minute 2) Heart Rate > 90 beats per minute 3) Systolic Blood Pressure < 90 mmHg 4) Documented Fever or History of Temperature >38.3°C or <36°C (>100.9°F or <96.8°F) 5) New Onset of Mental Status Change 6) O2 Saturation less than 90% 7) Suspected Infection	Emergency communications registered nurse was notified by the EMS personnel while the patient was en route to the ED	Non-E-Alert	1) Administer 500mL of 0.9% NaCl fluid bolus 2) Notify the attending physician of a positive sepsis screen	In-hospital		30ml/kg of fluid	Before antibiotics
Moore WR	2019	Time point of triage in the emergency department or from the earliest chart annotation consistent with all elements of severe sepsis or septic shock	Sepsis plus evidence of organ dysfunction (any 1 of the following): 1) SBP<90mmHg 2) MAP<65mmHg 3) SBP decrease 40 points 4) Lactate >2.0mmol/L 5) Acute respiratory failure with need for invasive or noninvasive ventilation	Broadcast "Code sepsis"	Non-E-Alert	1) Measure lactate level and start blood cultures according to order from physician 2) Give 500-ml crystalloid bolus 3) Anticipate an order for antibiotics administered as soon as possible 4) Remeasure lactate <=6 hours after initial lactate measurement 5) Reassess volume status after fluid boluses 6) Monitor patient response (heart rate, blood pressure)			Any time	Any time	Any time
Song J	2019	Time of admission to the emergency department	qSOFA4 ≥2	1) Digital order communication system automatically highlights their name to increase visibility to the ED physicians. 2) ED physicians are notified to specify the presence of infection. 3) i-SMS reminds ED physicians via pop-up window to check whether their patients meet the criteria for septic shock	E-Alert	Bundle set order appears in the physician order window. 1) Microbiologic culture 2) Lactate measurement 3) Biomarker (procalcitonin, CRP) measurement 4) Text recommendation to use antibiotics and administer appropriate fluids	30-day		30ml/kg of crystalloid within 3h	Before antibiotics		Two measures within 6h
Delawder JM	2020	Time of recognition of sepsis	≥3 SIRS criteria AND Suspected or confirmed infection	1) The nurse would state "sepsis alert ED room 4, patient name or MR number." 2) Page sent via a secured firewall network, was sent to the unit coordinator, technician, pharmacist, RT, and sepsis project lead. 3) The unit coordinator would notify the physician in closest proximity or the assigned provider (if the patient had already been assigned).	E-Alert	1) The team would respond and begin a sepsis checklist that outlined bundle elements by 1-, 3-, and 6-hour intervals. 2) Group worked to use the sepsis order set to ensure proper antibiotic orders, fluid resuscitation, and reflex lactates.			Within 3h	Within 3h	Within 3h
Honeyford K	2020	Time of alert, visible or silent	Evidence of infection response (≥2 criteria) 1) BT > 38ºC or <36ºC 2) HR > 95bpm 3) RR ≥ 22bpm 4) WBC >12,000 cells/mm3 or <4,000 cells/mm3, or >10% immature forms 5) Glucose >141 and <200mg/dL Evidence of organ dysfunction (≥2 criteria) 1) SBP<90mmHg and/or MAP<65mmHg (look back 30 hours) 2) Serum lactate > 2.0mmol/L (look back 12 hours) 3) Total bilirubin: 2.0mg/dL and <10.0mg/dL (look back 30 …	Nurses: pop-up warning on the EHR or as a dashboard which highlights any patient with an active alert Doctors: sepsis warning only when they open the patient's record	E-Alert	1) Multidisciplinary care pathway launched 2) Support the clinician to start treatment in-line with hospital guidance, including fluids, oxygen, diagnostic tests, and early antibiotics					Within 1h
Petit J	2020	Time of triage	≥2 qSOFA4 + Suspected bacterial infection by nurse	Tagged and immediately referred to the attending senior ED physician for clinical evaluation	Non-E-Alert	Not specified	In-hospital	Within 48h	Any time	In the ED	In the ED	In the ED
Threatt DL	2020	Time of admission to the emergency department	≥2 SIRS criteria 1) BT > 38 or < 36°C 2) HR > 90 bpm 3) RR > 20 bpm 4) WBC < 4,000 or > 12,000 cells/mm3 or Immature neutrophil >10% 5) PaCO2 < 32mmHg	"Code sepsis" was called through the overhead hospital intercom system and the ER physician was notified	Non-E-Alert	ER physician was to implement the electronic sepsis order set through the electronic health record The nurse continued to use the ERNSIT to track 1) Lactic acid 2) Blood cultures x 2 3) Antibiotic administration 4) IV fluid administration (30 ml/kg) 5) Repeat lactate 1hr of ER triage	Not stated
Rosenqvist M	2020	Time of triage	Red RETTS5 + BT ≥ 38°C or self-reported fever/chills within the past 24 hours.	Selected for a designated line for rapid evaluation by the attending ED physician and an ID physician	Non-E-Alert	Not specified	28-day	Any time	Any time	Any time	Within 1h	Any time
Tarabichi Y	2022	Time of admission to the emergency department	Pre-developed logistic regression model (early warning score flag) composed of demographic data, vital signs, laboratory results, orders, and comorbidities	1) Flag displayed as an icon change on track board 2) Message sent to messaging pool monitored by ED pharmacists	E-Alert	Not specified	28-day	Any time	Any time		Any time
Troncoso R Jr	2023	Time of admission to the emergency department	Suspected having infection and at least two of the following: 1) Temperature >38 °C or <35.5 °C 2) Heart rate >100 beats per minute 3) Respiratory rate >25 breaths per minute or end-tidal carbon dioxide ≤32 mmHg 3) Systolic blood pressure <90 mmHg 4) Point-of-care lactate ≥4 mmol/L	EMS activated a pre-hospital sepsis alert	E-Alert	Maryland Medical Protocols Sepsis Protocol	In-hospital		Any time	Any time	Any time	Any time
Schinkel M	2023	Not specified	Suspected infection and MEWS ≥ 3	An ED nurse on duty alerted the sepsis team when a patient was identified as having a suspected infection and had a MEWS ≥ 3 during the ED stay.	Non-E-Alert	The sepsis team aimed to assess all patients within 15 min after a MEWS ≥ 3 was recorded in the ED. Following the assessment of the patient, the team advised the on-call physician of the admitting specialty regarding the diagnostic workup and treatment based on the local protocol, which was adapted according to the SSC guidelines.	28-day	Any time		In the ED	In the ED	Any time
Roman CP	2023	Time of patient registration	Known or suspected infection with two or more of the following: 1) Oral temperature <36 C or >38 C or core temperature <36.4 C or >38.4 C 2) Heart rate >95/min 3) Respiratory rate >22 breaths per minute 4) Systolic BP <100 mmHg 5) Change in mental status 6) White cell count <4 or >12 x 103/L	Pre-arrival notification and early communication at triage of all patients presenting with suspected sepsis were delivered to all members of the sepsis alert team.	Non-E-Alert	The bundle of care includes taking a minimum of two sets of blood cultures, measuring a serum lactate, administering a bolus of intravenous fluid (250–500 mL) with more fluid as appropriate and intravenous antimicrobials in accordance with the Surviving Sepsis Campaign, national and hospital guidelines. The EM pharmacist responds to all sepsis alerts immediately upon activation. Specific responsi…	In-hospital		Within 1h	Within 1h	Within 1h	Within 1h
1SIRS criteria: 1) temperature >38 °C OR <36 °C; 2) heart rate >90 beats/min; 3) respiratory rate >20 breaths/min; 4) WBC count >12,000/mm3 OR <4000/mm3. 2Sepsis screen criteria: 1) SBP <90mmHg; 2) HR >90/min; 3) RR > 20/min; 4) BT >38'C or <36'C; 5) Suspected or known infection, SWAT A if: SBP<90mmHg + any other criteria, SWAT B if: Suspected or known infection + any 2 SIRS. 3Organ dysfunction: …
Abbreviations: SIRS, systemic inflammatory response syndrome; ED, emergency department; HR, heart rate; RR, respiratory rate; MD, medical doctor; IV, intravenous; LOC, loss of consciousness; SOB, shortness of breath; SBP, systolic blood pressure; EMR, electronic medical record; IVC, inferior vena cava; ScvO2, Central Venous Oxygen Saturation; ID, infectious disease; RN, registered nurse; SpO2, pu…
